# Supplementary material for: In-depth single-cell and bulk-RNA sequencing developed a NETosis-related gene signature affects non-small-cell lung cancer prognosis and tumor microenvironment: results from over 3,000 patients
Source: Front Oncol. 2023 Oct 19;13:1282335. doi: 10.3389/fonc.2023.1282335 (PMC10620915; doi:10.3389/fonc.2023.1282335)
Supplement: Supplementary file 1 [file Table_1.xlsx]

## Sheet: Table S1
NETosis-related genes
ALPL
BST1
CD93
CEACAM3
CREB5
CRISPLD2
CSF3R
CYP4F3
DYSF
FCAR
FCGR3B
CPPED1
FPR1
FPR2
G0S2
HIST1H2BC
HPSE
CXCR1
CXCR2
KCNJ15
LILRB2
MGAM
MME
PDE4B
S100A12
SIGLEC5
SLC22A4
SLC25A37
TECPR2
TNFRSF10C
VNN3
AKT1
AKT2
ATG7
CLEC6A
CSF3
CTSG
CYBB
DNASE1
ELANE
ENTPD4
F3
HMGB1
IL17A
IL1B
IL6
IL8
IRAK4
ITGAM
ITGB2
KCNN3
MAPK1
MAPK3
MMP9
MPO
MTOR
PADI4
PTAFR
PIK3CA
RIPK1
RIPK3
SELP
SELPLG
SIGLEC14
TLR2
TLR4
TLR7
TLR8
TNF

## Sheet: Table S2 
symbol	correlation	pvalue
NETRS	1	0
GAPDH	0.75644	2.55094e-93
SLC2A1	0.724493	5.01209e-82
ERO1A	0.691837	5.07326e-72
TPI1	0.674793	2.59482e-67
LDHA	0.654098	5.27576e-62
RRM2	0.649693	6.29219e-61
CCNB2	0.648448	1.25863e-60
ANLN	0.646708	3.29781e-60
CCNB1	0.64338	2.04593e-59
PKM	0.634942	1.89153e-57
RAD51	0.633246	4.61935e-57
CDC20	0.631867	9.51133e-57
HMGA1	0.629245	3.71481e-56
PLK1	0.628751	4.79479e-56
KIF23	0.622037	1.47226e-54
PRC1	0.621933	1.551e-54
FOXM1	0.620983	2.50148e-54
BIRC5	0.620639	2.97251e-54
CDC6	0.617796	1.22688e-53
NCAPG	0.615066	4.72352e-53
TPX2	0.614762	5.48317e-53
SKA3	0.613786	8.84511e-53
NEK2	0.611794	2.33562e-52
CCNA2	0.611118	3.24119e-52
OIP5	0.608456	1.16989e-51
TK1	0.608062	1.41359e-51
PCLAF	0.606642	2.78645e-51
TUBA1C	0.606005	3.77421e-51
EXO1	0.604639	7.21674e-51
BUB1B	0.603551	1.20654e-50
KIF2C	0.603132	1.47008e-50
KIF4A	0.602112	2.3747e-50
FKBP4	0.600474	5.10824e-50
KPNA2	0.595486	5.12882e-49
ECT2	0.59335	1.36049e-48
CEP55	0.59304	1.56665e-48
ALDOA	0.592375	2.11845e-48
DLGAP5	0.590194	5.67346e-48
CDCA5	0.589308	8.44599e-48
CENPA	0.589025	9.58905e-48
CDCA3	0.587924	1.56943e-47
HJURP	0.586804	2.5852e-47
MAD2L1	0.584693	6.58516e-47
CDKN3	0.583644	1.04574e-46
NCAPH	0.580686	3.81502e-46
KCMF1	0.580662	3.85533e-46
ARHGAP11A	0.576614	2.21842e-45
GNPNAT1	0.576528	2.30257e-45
FAM83D	0.576311	2.52685e-45
BZW1	0.574778	4.86789e-45
PRR11	0.574093	6.51751e-45
CDCA8	0.572684	1.18547e-44
PAICS	0.572549	1.25513e-44
NUSAP1	0.571334	2.09731e-44
AUNIP	0.570433	3.06444e-44
KRT18	0.569707	4.15583e-44
AURKA	0.569273	4.98599e-44
MTHFD2	0.56912	5.31437e-44
PBK	0.569068	5.43223e-44
SGO1	0.568853	5.94364e-44
HMMR	0.566779	1.41015e-43
DEPDC1	0.564902	3.06568e-43
UBE2C	0.56452	3.58774e-43
CDC45	0.564397	3.77453e-43
SPC25	0.564261	3.99223e-43
CTSV	0.563273	5.98916e-43
ZWINT	0.562982	6.75002e-43
RAB10	0.561904	1.04909e-42
RAN	0.561791	1.09833e-42
SKA1	0.561532	1.22063e-42
RACGAP1	0.560954	1.54508e-42
ORC1	0.560622	1.76793e-42
BUB1	0.560036	2.24324e-42
CDK1	0.559732	2.537e-42
MYBL2	0.559292	3.0323e-42
PSMD14	0.559115	3.25783e-42
C20ORF24	0.558338	4.45799e-42
STRAP	0.558065	4.97746e-42
PA2G4	0.55776	5.62797e-42
KRT8	0.5573	6.77218e-42
LYPD3	0.554881	1.7834e-41
RHOV	0.554153	2.38209e-41
AURKB	0.553341	3.289e-41
KNSTRN	0.551643	6.43674e-41
KIF20A	0.551095	7.98957e-41
KIFC1	0.550722	9.25074e-41
CKAP2L	0.549243	1.652e-40
KIF11	0.54864	2.09112e-40
MELK	0.548487	2.21908e-40
TTK	0.548262	2.4235e-40
TROAP	0.547893	2.79773e-40
FANCI	0.547638	3.08907e-40
MTFR2	0.545811	6.27386e-40
EIF5A	0.544653	9.81105e-40
NDC80	0.54458	1.00907e-39
CENPW	0.544487	1.04578e-39
HSPD1	0.544425	1.07091e-39
CDT1	0.544177	1.178e-39
GTSE1	0.54351	1.52219e-39
TFG	0.543015	1.84047e-39
CENPN	0.542041	2.67078e-39
H2AFZ	0.541266	3.58893e-39
YWHAG	0.54116	3.73635e-39
MCM10	0.540743	4.37923e-39
FAM83A	0.54059	4.64107e-39
UBE2T	0.540068	5.65797e-39
RAD51AP1	0.539933	5.9561e-39
VDAC2	0.538914	8.75735e-39
LRRC59	0.53857	9.97138e-39
SLC16A3	0.536323	2.32055e-38
MCM4	0.53599	2.62834e-38
SHCBP1	0.535635	3.00149e-38
MRPS35	0.534808	4.08744e-38
PFKP	0.534557	4.48708e-38
CHEK1	0.533513	6.61616e-38
CDC25C	0.532281	1.0437e-37
ERCC6L	0.532059	1.13292e-37
VDAC1	0.531477	1.40429e-37
PLOD2	0.530981	1.68566e-37
CKS1B	0.530581	1.9527e-37
KIF14	0.529759	2.64038e-37
PKMYT1	0.529479	2.92562e-37
CCT5	0.528673	3.92845e-37
CDC25A	0.527309	6.45596e-37
UHRF1	0.527041	7.11511e-37
CCT7	0.52672	7.99575e-37
KNL1	0.526376	9.05724e-37
TOP2A	0.526237	9.52215e-37
PPM1G	0.525615	1.1925e-36
MAPK6	0.525285	1.34347e-36
TACC3	0.524997	1.49069e-36
NUF2	0.524912	1.53725e-36
TRIP13	0.524037	2.10644e-36
CDCA4	0.523249	2.79507e-36
SPAG5	0.522539	3.60432e-36
UBE2S	0.521486	5.25036e-36
KIF18A	0.521211	5.79042e-36
POC1A	0.521177	5.8596e-36
C17ORF53	0.520747	6.82972e-36
MKI67	0.519803	9.54868e-36
ARNTL2	0.519453	1.08092e-35
DTYMK	0.518852	1.33687e-35
GJB3	0.518357	1.59201e-35
KIAA1524	0.517894	1.87447e-35
EIF4A3	0.517719	1.99364e-35
ESPL1	0.517586	2.08888e-35
UCK2	0.516905	2.6544e-35
GPI	0.516428	3.13701e-35
KIF18B	0.515708	4.03739e-35
NEIL3	0.512754	1.12851e-34
CDCA2	0.512273	1.33255e-34
TEAD4	0.511448	1.77211e-34
DEPDC1B	0.510873	2.16028e-34
CENPI	0.510548	2.41524e-34
ECE2	0.508688	4.56809e-34
PIMREG	0.508212	5.37421e-34
TWF1	0.508161	5.46903e-34
TICRR	0.507886	6.00719e-34
SELENOI	0.507578	6.67175e-34
CYCS	0.505112	1.53925e-33
LYAR	0.504138	2.13718e-33
TOMM40	0.503488	2.6594e-33
PARPBP	0.503184	2.94445e-33
ASPM	0.502113	4.21481e-33
NCAPD2	0.501344	5.44841e-33
NUP37	0.500022	8.46009e-33
DSCC1	0.499808	9.08261e-33
HILPDA	0.499561	9.85613e-33
LRRC42	0.499402	1.03911e-32
ZWILCH	0.49916	1.12593e-32
ALYREF	0.498917	1.22021e-32
YWHAZ	0.498773	1.27955e-32
FBXO45	0.497239	2.12208e-32
EIF2S2	0.496849	2.4121e-32
H2AFX	0.496729	2.50941e-32
FEN1	0.495303	4.00428e-32
ASF1B	0.495099	4.27938e-32
AVEN	0.494751	4.79517e-32
CENPU	0.494238	5.66797e-32
SEMA4B	0.494167	5.7993e-32
CCT6A	0.493878	6.37125e-32
SGO2	0.493869	6.39091e-32
EIPR1	0.49304	8.36671e-32
SPC24	0.492862	8.86274e-32
NCAPG2	0.491708	1.28758e-31
NME1	0.490297	2.02889e-31
CENPE	0.490085	2.17228e-31
PGAM5	0.489564	2.5672e-31
SNRPA1	0.488831	3.2471e-31
PLK4	0.488469	3.64512e-31
FAM72B	0.488452	3.66478e-31
ORC6	0.488101	4.09971e-31
EGLN3	0.4881	4.10167e-31
SAPCD2	0.487212	5.44323e-31
OLA1	0.486934	5.94662e-31
CFL1	0.486745	6.3143e-31
SMOX	0.486687	6.43219e-31
TESMIN	0.486224	7.45018e-31
ADGRF4	0.48604	7.89688e-31
MRPL15	0.485631	8.99004e-31
DTL	0.485469	9.46372e-31
SEC61G	0.484175	1.4238e-30
MRPL3	0.484156	1.43267e-30
INTS13	0.484005	1.50253e-30
FAM72A	0.48391	1.54787e-30
CCDC58	0.483674	1.66715e-30
CENPO	0.483529	1.74484e-30
RAD54L	0.483298	1.87664e-30
SLC7A5	0.482887	2.13467e-30
RANBP1	0.482821	2.17995e-30
ATP5B	0.482035	2.7886e-30
CENPH	0.481806	2.99563e-30
TSKU	0.4815	3.29559e-30
DIAPH3	0.480734	4.18459e-30
MRPL51	0.480402	4.64111e-30
PPP1R14B	0.480358	4.70522e-30
PKP2	0.479853	5.50509e-30
RHOF	0.479552	6.04488e-30
LTBR	0.479515	6.11311e-30
HSPE1	0.479238	6.66325e-30
YARS2	0.479092	6.97112e-30
STC2	0.478971	7.23781e-30
CCT4	0.478852	7.50804e-30
ESCO2	0.47769	1.07522e-29
YKT6	0.47646	1.57018e-29
NDC1	0.476432	1.58344e-29
DSG2	0.476142	1.73092e-29
ADM	0.474811	2.60195e-29
ATIC	0.474685	2.70373e-29
PGAM1	0.47438	2.96818e-29
STC1	0.473889	3.44665e-29
TUBG1	0.473826	3.51392e-29
BLM	0.472873	4.69551e-29
DARS	0.472633	5.04892e-29
FOSL1	0.472211	5.73888e-29
CENPF	0.47166	6.78073e-29
CMAS	0.470317	1.01673e-28
SNRPD1	0.470292	1.02448e-28
WDR43	0.469532	1.28726e-28
CALU	0.469071	1.47807e-28
GINS2	0.468882	1.56445e-28
PERP	0.468446	1.78227e-28
CENPM	0.468069	1.99541e-28
ANGPTL4	0.466684	3.01479e-28
MRPL19	0.4665	3.18453e-28
LOXL2	0.466318	3.36172e-28
ZC3H15	0.46623	3.45105e-28
ARPC1A	0.465738	3.99283e-28
CRYBG2	0.464976	5.00351e-28
BZW2	0.464716	5.40353e-28
B4GALT1	0.464205	6.28442e-28
NABP2	0.463977	6.71976e-28
TUBA1B	0.46361	7.48798e-28
MCM6	0.463103	8.69252e-28
PGK1	0.462558	1.02001e-27
DERA	0.462464	1.04877e-27
CKAP4	0.462458	1.05049e-27
DYNLL1	0.46159	1.35444e-27
DBF4	0.461549	1.37077e-27
E2F8	0.461436	1.41693e-27
CCDC34	0.461401	1.43164e-27
C16ORF59	0.460749	1.73162e-27
TUBB3	0.460708	1.75282e-27
PTGES3	0.460646	1.78458e-27
LSM12	0.460587	1.81554e-27
POP7	0.4602	2.03219e-27
DENR	0.459963	2.1775e-27
NOP2	0.459404	2.56125e-27
ALG3	0.458095	3.74331e-27
FUCA2	0.457761	4.12243e-27
PSMB5	0.457633	4.277e-27
TIMM23	0.457604	4.31298e-27
RFC4	0.457419	4.54956e-27
C19ORF48	0.457277	4.73987e-27
ATP5G3	0.456813	5.41795e-27
SERPINB5	0.456737	5.53752e-27
SRSF9	0.456634	5.70413e-27
CHCHD3	0.456618	5.73009e-27
GGH	0.455818	7.2124e-27
STIL	0.455745	7.36444e-27
GINS1	0.45517	8.68464e-27
FAM136A	0.454462	1.06328e-26
EIF3J	0.454309	1.1109e-26
SPHK1	0.452885	1.66657e-26
LMNB2	0.452068	2.10113e-26
METTL5	0.451685	2.34199e-26
CCNE1	0.451341	2.58178e-26
FAM72D	0.449052	4.9187e-26
EHBP1	0.448885	5.15561e-26
CKS2	0.44877	5.32385e-26
BOLA3	0.448702	5.42583e-26
GPN1	0.448662	5.48694e-26
UNG	0.44833	6.02213e-26
KIF15	0.448095	6.43144e-26
P4HA1	0.447896	6.79902e-26
HDGF	0.447768	7.04678e-26
DCUN1D5	0.447578	7.43177e-26
NOL10	0.447312	8.00389e-26
PSMC4	0.447116	8.45329e-26
IGF2BP3	0.446814	9.1975e-26
PNO1	0.446648	9.63163e-26
TYMS	0.446441	1.0202e-25
PSMD2	0.446288	1.06473e-25
GOLT1B	0.445742	1.23887e-25
UBE2K	0.445503	1.32384e-25
MYEOV	0.444795	1.61064e-25
RFC3	0.444317	1.83845e-25
SNRPF	0.444162	1.91894e-25
DDIAS	0.443586	2.24927e-25
GINS3	0.442707	2.86487e-25
CENPK	0.44261	2.94233e-25
PLEK2	0.442415	3.10366e-25
SMS	0.442325	3.18174e-25
PSMD11	0.441832	3.64224e-25
C11ORF24	0.441791	3.68336e-25
KRT6A	0.441536	3.94893e-25
EIF4EBP1	0.441487	4.00313e-25
MASTL	0.441284	4.23164e-25
CCT3	0.441177	4.35659e-25
MCM2	0.440196	5.69417e-25
IL1R2	0.4399	6.17298e-25
EME1	0.439892	6.18635e-25
TBRG4	0.439025	7.83036e-25
MCM7	0.43898	7.92651e-25
MRPL37	0.438509	9.00616e-25
NUDT1	0.438102	1.00565e-24
AGFG1	0.437955	1.04645e-24
FARSB	0.437607	1.14961e-24
BYSL	0.437571	1.16072e-24
CPSF3	0.437224	1.27497e-24
KRT16	0.437086	1.32312e-24
POPDC3	0.436728	1.45731e-24
MIF	0.43657	1.52073e-24
ABCC2	0.436488	1.5545e-24
NAMPT	0.436065	1.74186e-24
ENO1	0.435002	2.31674e-24
ERLIN1	0.434991	2.32382e-24
MAGOHB	0.434862	2.40509e-24
MND1	0.434415	2.71082e-24
TCP1	0.43439	2.72865e-24
POLQ	0.4341	2.94898e-24
PSMA5	0.434073	2.96989e-24
RGS20	0.433835	3.1648e-24
SHC3	-0.433435	3.52132e-24
IKZF3	-0.433493	3.46735e-24
NMUR1	-0.43352	3.44228e-24
CC2D2B	-0.433564	3.40232e-24
EVI2B	-0.433588	3.38035e-24
TBC1D10C	-0.43375	3.2376e-24
COQ8A	-0.433824	3.17427e-24
TUBGCP6	-0.43386	3.14413e-24
LCN6	-0.43396	3.06091e-24
GPSM3	-0.434238	2.84168e-24
C3ORF62	-0.434383	2.73399e-24
EIF4E3	-0.434747	2.48068e-24
FRY	-0.434856	2.4093e-24
ABAT	-0.434894	2.38438e-24
DAPK1	-0.434931	2.36113e-24
CCDC28A	-0.434975	2.33338e-24
DISP1	-0.43515	2.22655e-24
KCNJ5	-0.435382	2.09229e-24
OGN	-0.435413	2.07501e-24
CABLES1	-0.435512	2.02088e-24
NTRK3	-0.435802	1.86909e-24
ARHGEF17	-0.435846	1.84753e-24
RIPOR2	-0.436212	1.67439e-24
CBFA2T3	-0.436717	1.46147e-24
ATP8B2	-0.436845	1.41215e-24
MACROD2	-0.436901	1.3909e-24
ELMO1	-0.43705	1.33607e-24
NPR1	-0.437542	1.16982e-24
RGL4	-0.437696	1.12219e-24
FAM129C	-0.43772	1.1151e-24
WWP2	-0.437942	1.04995e-24
C15ORF59	-0.438054	1.01862e-24
ZNF546	-0.438231	9.7108e-25
DUOXA1	-0.438263	9.62627e-25
SLFN14	-0.438304	9.52007e-25
LINC01125	-0.438315	9.49148e-25
CXCL17	-0.43832	9.4804e-25
NCKAP1L	-0.438554	8.89796e-25
PLPPR4	-0.43859	8.81067e-25
HLA-DRB5	-0.438659	8.64811e-25
SCIMP	-0.438674	8.61189e-25
DOCK2	-0.438705	8.54069e-25
CEP68	-0.43875	8.43685e-25
AC008878.3	-0.438896	8.10833e-25
OR52N4	-0.438986	7.91429e-25
DOCK10	-0.439005	7.87247e-25
AKAP7	-0.439144	7.58217e-25
KCNK5	-0.439333	7.20247e-25
ALKAL2	-0.439383	7.10477e-25
KLHL6	-0.439461	6.955e-25
LPL	-0.439664	6.5817e-25
DNAH1	-0.439799	6.3451e-25
HLA-DQB1	-0.439822	6.30514e-25
CLEC14A	-0.439988	6.02626e-25
ZNF136	-0.440034	5.95083e-25
SACM1L	-0.44006	5.90933e-25
RGN	-0.440142	5.77969e-25
DNALI1	-0.440269	5.58313e-25
PTK2B	-0.440334	5.48493e-25
OLFM1	-0.440496	5.24715e-25
SRSF5	-0.440553	5.16609e-25
TMEM100	-0.440924	4.66855e-25
SEC31B	-0.44104	4.52284e-25
F8	-0.441046	4.5159e-25
REV3L	-0.441242	4.27976e-25
RSPO1	-0.441269	4.24899e-25
COL14A1	-0.441411	4.0869e-25
P2RY8	-0.441816	3.65808e-25
XPC	-0.441816	3.65744e-25
JMJD7-PLA2G4B	-0.441864	3.61057e-25
SFTPA2	-0.442072	3.41049e-25
CPA3	-0.442097	3.38663e-25
CNR2	-0.442142	3.34509e-25
CCDC69	-0.442173	3.31652e-25
IFT140	-0.442614	2.93842e-25
SNX22	-0.442638	2.91956e-25
SYT15	-0.442806	2.78766e-25
RPS6KA1	-0.442812	2.78278e-25
LDB1	-0.442917	2.70374e-25
SLC9A9	-0.443231	2.48032e-25
GPR55	-0.443431	2.3474e-25
RNF146	-0.443519	2.291e-25
PER3	-0.443561	2.26493e-25
THSD1	-0.443643	2.21435e-25
PPP1R13B	-0.443902	2.06161e-25
KCNAB2	-0.443963	2.02719e-25
HSD17B4	-0.444104	1.94982e-25
SNX1	-0.444216	1.8901e-25
GPR146	-0.444255	1.87e-25
DDX17	-0.444309	1.84234e-25
AC008770.3	-0.444445	1.77457e-25
MROH8	-0.444666	1.66939e-25
GNMT	-0.444804	1.60677e-25
CPED1	-0.444965	1.53655e-25
PTRH1	-0.445115	1.47409e-25
RBSN	-0.445169	1.45236e-25
ANOS1	-0.44528	1.40827e-25
PIK3R5	-0.445292	1.40375e-25
WIF1	-0.44536	1.37736e-25
CCR7	-0.44542	1.35472e-25
LIMS2	-0.445648	1.27163e-25
BTLA	-0.445919	1.17966e-25
TLR7	-0.445981	1.15939e-25
RBPMS	-0.446123	1.11465e-25
FAM46C	-0.446288	1.06448e-25
PUS10	-0.447706	7.17127e-26
NDST2	-0.447826	6.93405e-26
CLEC10A	-0.447874	6.84173e-26
TOM1L2	-0.44799	6.62333e-26
ARHGAP44	-0.448207	6.23421e-26
SLIT2	-0.448312	6.05251e-26
INMT-MINDY4	-0.448763	5.33463e-26
CDIP1	-0.448796	5.28501e-26
EPB41L4A	-0.448802	5.27662e-26
C1ORF186	-0.448883	5.15758e-26
CCR2	-0.449094	4.86197e-26
C16ORF54	-0.4491	4.85358e-26
SNX29	-0.449331	4.54846e-26
ZNF333	-0.449351	4.52356e-26
MS4A7	-0.449463	4.38284e-26
HERC1	-0.449487	4.35349e-26
ZNF658	-0.449561	4.26404e-26
C8ORF34	-0.449742	4.05222e-26
GP1BA	-0.449858	3.92212e-26
KCND3	-0.449867	3.91178e-26
ESAM	-0.449938	3.83457e-26
KCNA3	-0.450002	3.76643e-26
REM1	-0.450247	3.51541e-26
GLCCI1	-0.450779	3.02598e-26
SLC22A31	-0.450794	3.01323e-26
SNED1	-0.450844	2.97032e-26
PRICKLE2	-0.450905	2.91973e-26
AMY2B	-0.451061	2.79429e-26
KLRG1	-0.45138	2.55336e-26
KLF15	-0.451392	2.54453e-26
PIFO	-0.451448	2.50444e-26
UNC13B	-0.451675	2.34881e-26
FMO4	-0.451816	2.25686e-26
ZNF563	-0.451866	2.22527e-26
TP53INP1	-0.451933	2.18311e-26
ADGRD1	-0.451963	2.16486e-26
SASH3	-0.452125	2.06788e-26
STAP1	-0.452316	1.95846e-26
ITGAL	-0.452381	1.92261e-26
TLE4	-0.45247	1.87467e-26
HLA-DMB	-0.452489	1.86474e-26
RBM5	-0.452508	1.85506e-26
MASP2	-0.452922	1.64907e-26
PLCB2	-0.452924	1.64821e-26
TPPP	-0.453074	1.57921e-26
LHFPL6	-0.453084	1.57494e-26
AL365205.1	-0.453113	1.56192e-26
NDRG2	-0.453197	1.52501e-26
SMCO3	-0.453205	1.52152e-26
MR1	-0.45336	1.4559e-26
GOLGA8N	-0.453482	1.40602e-26
KIAA0141	-0.453652	1.33962e-26
BLK	-0.453665	1.3346e-26
DNAJC27	-0.453945	1.23254e-26
ZNF554	-0.454136	1.16711e-26
LCA5	-0.454231	1.13585e-26
TRMT10B	-0.454424	1.07498e-26
TFEB	-0.455024	9.05372e-27
ISCU	-0.455132	8.7794e-27
NFATC1	-0.455186	8.64294e-27
RBP5	-0.45524	8.51248e-27
PPP1R12B	-0.455316	8.32828e-27
IVD	-0.455401	8.12861e-27
C11ORF21	-0.455485	7.93481e-27
NIPAL3	-0.455513	7.87163e-27
CACNB1	-0.455629	7.61416e-27
TRIM52	-0.455676	7.51063e-27
ERG	-0.455739	7.37715e-27
HLA-DRA	-0.455785	7.281e-27
PTGER4	-0.456272	6.3305e-27
ZDHHC11B	-0.456383	6.13066e-27
JPH4	-0.456399	6.10389e-27
NDNF	-0.456491	5.94445e-27
FUCA1	-0.456697	5.60208e-27
RAPGEF5	-0.456849	5.3627e-27
TSPAN32	-0.456942	5.2209e-27
HPSE2	-0.457032	5.08718e-27
GATA1	-0.457091	5.00145e-27
TBX2	-0.457342	4.65194e-27
CPAMD8	-0.457422	4.54535e-27
ICAM5	-0.457528	4.40872e-27
CCDC180	-0.458047	3.79497e-27
ERVFRD-1	-0.458205	3.62583e-27
ACSM5	-0.458395	3.4313e-27
N4BP2L2	-0.458428	3.3993e-27
MAP6	-0.458695	3.14579e-27
TDRD10	-0.458921	2.94687e-27
CYYR1	-0.459057	2.83258e-27
MICU3	-0.459289	2.6486e-27
GUCY1A2	-0.459319	2.62513e-27
TRIM38	-0.459353	2.59941e-27
LINC00959	-0.459421	2.54899e-27
TECTA	-0.45993	2.19826e-27
FAM13C	-0.460099	2.09277e-27
ZNF493	-0.460183	2.0424e-27
HLA-DRB1	-0.460234	2.0121e-27
SCNN1B	-0.460391	1.92219e-27
TNFRSF13B	-0.46056	1.83001e-27
SYNE3	-0.460619	1.79872e-27
ZNF608	-0.460665	1.77483e-27
AOC3	-0.46088	1.66688e-27
PBXIP1	-0.46091	1.65222e-27
NFATC2	-0.460916	1.64926e-27
SFTPA1	-0.46096	1.62817e-27
ARID4A	-0.460969	1.62397e-27
S1PR4	-0.461272	1.48652e-27
ZNF589	-0.461396	1.43352e-27
EDNRB	-0.461447	1.41249e-27
NEIL1	-0.461471	1.40278e-27
ZNF831	-0.461508	1.38768e-27
GFRA2	-0.461617	1.34392e-27
NLRC3	-0.461839	1.25946e-27
GTF2IRD2	-0.461869	1.24843e-27
C5ORF38	-0.462132	1.15571e-27
RAMP3	-0.462245	1.11808e-27
MTMR10	-0.462292	1.10291e-27
PXMP4	-0.462891	9.25013e-28
ZBTB18	-0.462909	9.20173e-28
P2RY14	-0.463273	8.26815e-28
GIMAP8	-0.463425	7.90679e-28
ARHGAP6	-0.464475	5.80222e-28
GPC4	-0.464495	5.76767e-28
ARHGEF15	-0.464634	5.53564e-28
C5ORF56	-0.464693	5.44032e-28
MOCS1	-0.464695	5.43745e-28
GSTM2	-0.464749	5.35119e-28
SELENOP	-0.465058	4.88463e-28
PRAM1	-0.465129	4.78272e-28
LAMA2	-0.465174	4.71937e-28
ARHGAP30	-0.465719	4.01604e-28
ZCCHC24	-0.465774	3.95118e-28
IL6ST	-0.466064	3.6253e-28
TTYH2	-0.466203	3.47795e-28
CD52	-0.466217	3.46408e-28
PGPEP1	-0.466234	3.44678e-28
GHRL	-0.466262	3.41823e-28
CATSPERE	-0.466528	3.15815e-28
KCNJ15	-0.466575	3.11397e-28
TPPP3	-0.466607	3.08477e-28
PRG4	-0.466623	3.07045e-28
AMIGO1	-0.466777	2.93315e-28
REV1	-0.466913	2.81638e-28
SLC34A2	-0.466944	2.79093e-28
PTCH1	-0.467011	2.73563e-28
ZBTB4	-0.467099	2.66473e-28
SLC15A2	-0.46744	2.40721e-28
CD300LF	-0.467585	2.30509e-28
LEFTY2	-0.468107	1.97283e-28
LAMP3	-0.468269	1.87928e-28
CLECL1	-0.468341	1.83935e-28
TMEM8B	-0.468416	1.79834e-28
ARHGAP24	-0.468839	1.58464e-28
PLCG2	-0.469066	1.48056e-28
CEP112	-0.469071	1.47834e-28
NISCH	-0.469173	1.43357e-28
LDB2	-0.469467	1.31268e-28
TBX5	-0.46963	1.25014e-28
PARVG	-0.469879	1.16002e-28
CD200R1	-0.469959	1.13227e-28
SHE	-0.470061	1.09808e-28
CEBPA	-0.470181	1.05919e-28
AFF3	-0.470458	9.74302e-29
SGCA	-0.470662	9.16423e-29
SLC27A3	-0.470726	8.98785e-29
MOAP1	-0.470774	8.86001e-29
FLT3	-0.470838	8.68959e-29
CTSG	-0.470962	8.37122e-29
SMARCD3	-0.471099	8.03157e-29
PPFIBP2	-0.471243	7.68958e-29
DOCK8	-0.47127	7.62794e-29
FGFR2	-0.471402	7.33089e-29
TCEANC	-0.471428	7.27167e-29
IKZF1	-0.47177	6.55848e-29
COL6A5	-0.47192	6.26694e-29
UBA7	-0.47198	6.15468e-29
SLC27A1	-0.472228	5.70962e-29
IGIP	-0.472298	5.59021e-29
ZNF791	-0.472329	5.53755e-29
ARMCX4	-0.472656	5.01384e-29
TRAF3IP3	-0.472774	4.83881e-29
HLA-DPA1	-0.472784	4.82373e-29
SMARCA2	-0.472885	4.67739e-29
PARP15	-0.473059	4.43684e-29
ZNF671	-0.473101	4.38089e-29
TAL1	-0.473165	4.29591e-29
ARHGDIB	-0.473214	4.23329e-29
ITM2A	-0.473254	4.18152e-29
FO681492.1	-0.473882	3.45469e-29
RGCC	-0.473936	3.39861e-29
CAMK1D	-0.473968	3.36549e-29
ELN	-0.47401	3.32269e-29
AK1	-0.474027	3.30511e-29
ANKDD1B	-0.474352	2.99339e-29
DUOX1	-0.474452	2.90309e-29
MS4A1	-0.474638	2.74303e-29
SCGB3A2	-0.474647	2.73538e-29
ABTB1	-0.474694	2.69645e-29
FAM122A	-0.474713	2.68075e-29
C2ORF40	-0.475109	2.37579e-29
RBMS3	-0.47558	2.05679e-29
DES	-0.4756	2.04378e-29
GIMAP7	-0.475608	2.03886e-29
TREML1	-0.475751	1.9516e-29
RMDN2	-0.475961	1.83022e-29
CAVIN2	-0.475974	1.82248e-29
EPM2AIP1	-0.476263	1.66799e-29
ECHDC2	-0.476329	1.63473e-29
APBB1	-0.476615	1.49693e-29
CD300LG	-0.476632	1.48938e-29
ST3GAL6	-0.476839	1.39746e-29
SORBS1	-0.477014	1.3241e-29
FCHSD2	-0.477023	1.3204e-29
MFSD2A	-0.477129	1.2781e-29
CD1B	-0.477376	1.18463e-29
USHBP1	-0.477461	1.1539e-29
LMO3	-0.477484	1.14592e-29
NCALD	-0.477511	1.13622e-29
EZH1	-0.47783	1.02976e-29
RSPO2	-0.477927	9.99499e-30
MUSK	-0.478004	9.75885e-30
ADCY9	-0.478403	8.6266e-30
RALGPS1	-0.478427	8.56414e-30
ANGPT1	-0.478704	7.86103e-30
INAFM2	-0.479346	6.44305e-30
SEMA4A	-0.479386	6.36273e-30
C4BPA	-0.479442	6.25346e-30
LYRM9	-0.479498	6.1457e-30
VEPH1	-0.479786	5.62091e-30
COL4A3	-0.479825	5.55236e-30
FHL5	-0.47989	5.4418e-30
SESN3	-0.47992	5.39104e-30
CD74	-0.480254	4.85946e-30
POU6F1	-0.480398	4.64731e-30
IL24	-0.480434	4.59473e-30
LYL1	-0.480609	4.352e-30
CERKL	-0.481113	3.71869e-30
PRKCE	-0.481285	3.52442e-30
ARHGEF2	-0.481347	3.4567e-30
UNC45B	-0.481637	3.15806e-30
PLCL1	-0.481854	2.95043e-30
SLC47A1	-0.482411	2.47825e-30
SH2D3C	-0.48256	2.36552e-30
ZMAT1	-0.483035	2.03813e-30
ITIH5	-0.483786	1.60965e-30
VSIG2	-0.483796	1.60427e-30
PIK3R1	-0.484079	1.46774e-30
TNFSF12	-0.484147	1.43672e-30
FBLN5	-0.48473	1.19542e-30
DRAM1	-0.48474	1.19149e-30
ZFP3	-0.484831	1.15797e-30
FAT4	-0.484833	1.15729e-30
HIGD1B	-0.485109	1.06035e-30
MBIP	-0.485439	9.55466e-31
ZNF366	-0.48548	9.43213e-31
ZNF846	-0.485987	8.03062e-31
LY86	-0.486066	7.83402e-31
CYBRD1	-0.48624	7.41338e-31
TEK	-0.486515	6.79353e-31
AKNA	-0.486699	6.40783e-31
ZMYND15	-0.48686	6.08796e-31
TMEM125	-0.486922	5.96842e-31
F11	-0.486976	5.86707e-31
FAM107A	-0.48699	5.8419e-31
P2RY13	-0.487055	5.72153e-31
CELF2	-0.487391	5.14205e-31
FRZB	-0.48762	4.7805e-31
NRIP2	-0.487655	4.72649e-31
RCAN2	-0.487696	4.66609e-31
AC119396.1	-0.487699	4.66061e-31
PRDM16	-0.487901	4.37008e-31
CYP27A1	-0.487931	4.32857e-31
DAAM2	-0.488075	4.13409e-31
PLA2G1B	-0.488469	3.64549e-31
SCGB3A1	-0.488913	3.16236e-31
IRF8	-0.489491	2.62808e-31
SPATA6	-0.489699	2.45843e-31
HLA-DOA	-0.489901	2.3039e-31
GSAP	-0.489912	2.29622e-31
SFTPC	-0.490292	2.03223e-31
AQP4	-0.490392	1.96797e-31
RCBTB2	-0.490425	1.94726e-31
RORA	-0.490764	1.74587e-31
ZNF385B	-0.490856	1.69485e-31
CCR4	-0.490974	1.63168e-31
PLXNA2	-0.491095	1.56918e-31
PGM5	-0.491187	1.5235e-31
LRRN3	-0.491393	1.42548e-31
FCRL1	-0.491497	1.37827e-31
COLEC12	-0.491768	1.2631e-31
RCSD1	-0.491896	1.21176e-31
RASGRP4	-0.492064	1.14784e-31
FBP1	-0.492131	1.12297e-31
ABCC6	-0.492455	1.01134e-31
CYP2U1	-0.493258	7.79441e-32
RTL5	-0.493438	7.35289e-32
IRX2	-0.493785	6.56886e-32
TNS2	-0.493858	6.41352e-32
GDF10	-0.49404	6.04519e-32
ATP1B2	-0.494395	5.38424e-32
FCER1A	-0.494626	4.99441e-32
MVB12B	-0.494741	4.81075e-32
DOPEY1	-0.494778	4.75212e-32
C10ORF128	-0.494992	4.43212e-32
CPQ	-0.495047	4.35278e-32
CX3CR1	-0.495213	4.12397e-32
PEBP4	-0.495371	3.91625e-32
MYLIP	-0.495387	3.89566e-32
CACHD1	-0.495572	3.66643e-32
SNAI3	-0.495786	3.41911e-32
AGER	-0.496461	2.73978e-32
PRKCB	-0.496526	2.6822e-32
SARM1	-0.496581	2.63472e-32
MTURN	-0.496683	2.54764e-32
SFTPD	-0.496694	2.53861e-32
ARHGAP15	-0.496778	2.4694e-32
MFNG	-0.496801	2.4512e-32
CCR6	-0.497541	1.92166e-32
GCSAM	-0.49784	1.74126e-32
ARHGAP25	-0.49796	1.67351e-32
SLC41A1	-0.498279	1.50633e-32
LDLRAD4	-0.498365	1.46418e-32
ADHFE1	-0.498556	1.37492e-32
RILPL2	-0.498748	1.29002e-32
TLR5	-0.499079	1.15646e-32
TEF	-0.499484	1.01127e-32
SCARF1	-0.499737	9.29836e-33
BTN2A2	-0.499783	9.15828e-33
ARRB2	-0.499928	8.72656e-33
GSTM5	-0.500793	6.54777e-33
FGD3	-0.500843	6.43831e-33
PKNOX2	-0.501021	6.06836e-33
IL33	-0.501159	5.79494e-33
PHYKPL	-0.501733	4.78609e-33
HDC	-0.502266	4.00557e-33
ZNF491	-0.503135	2.99357e-33
TRIM22	-0.503515	2.63517e-33
P2RY12	-0.503635	2.5309e-33
ABCA9	-0.503674	2.49847e-33
VMAC	-0.503855	2.35028e-33
RASGRF1	-0.504121	2.14946e-33
CAT	-0.504967	1.61602e-33
ABCA6	-0.505201	1.49367e-33
ROS1	-0.505963	1.15415e-33
CD37	-0.506013	1.13502e-33
GIMAP1	-0.507176	7.649e-34
ZNF25	-0.507388	7.11613e-34
VAMP2	-0.507499	6.85229e-34
C20ORF194	-0.507686	6.43102e-34
LIMD1	-0.50779	6.20718e-34
C1ORF21	-0.507832	6.11787e-34
GRIA1	-0.507962	5.85418e-34
CLEC3B	-0.508361	5.10924e-34
CXORF21	-0.508488	4.89199e-34
PREX2	-0.50895	4.17809e-34
TSPOAP1	-0.509621	3.32026e-34
CLIC5	-0.510426	2.51875e-34
FGD2	-0.510492	2.46226e-34
RIC3	-0.511458	1.76595e-34
ROBO2	-0.512147	1.39196e-34
IL6R	-0.512704	1.14794e-34
LRIG1	-0.513437	8.90387e-35
NATD1	-0.513676	8.19491e-35
ZNF44	-0.51461	5.92304e-35
INPP5B	-0.51494	5.27924e-35
ZCWPW2	-0.515209	4.80637e-35
SFTPB	-0.515442	4.43049e-35
FNIP2	-0.515474	4.38133e-35
CA3	-0.515496	4.34773e-35
CALCOCO1	-0.515835	3.86168e-35
FLI1	-0.516383	3.18754e-35
SLC25A42	-0.516438	3.12662e-35
FMO2	-0.516536	3.0208e-35
BTK	-0.517798	1.93918e-35
PTPN13	-0.518585	1.46919e-35
PLD4	-0.518625	1.4485e-35
JAM2	-0.519625	1.01684e-35
NOD1	-0.519644	1.01003e-35
SESN1	-0.520007	8.88049e-36
HPGDS	-0.520989	6.26556e-36
STXBP1	-0.521369	5.4732e-36
TMEM163	-0.521513	5.19837e-36
MAN1C1	-0.521614	5.01503e-36
NR3C2	-0.52219	4.08376e-36
NPC2	-0.52257	3.56502e-36
RAI2	-0.522577	3.55541e-36
CLEC4F	-0.523172	2.87376e-36
HLA-DPB1	-0.523557	2.50263e-36
BANK1	-0.52379	2.30191e-36
CIITA	-0.52397	2.15744e-36
EMCN	-0.524026	2.11442e-36
SPARCL1	-0.5244	1.84862e-36
SCAI	-0.52463	1.7019e-36
RNF175	-0.525365	1.30532e-36
CCL14	-0.525746	1.13751e-36
RASSF2	-0.525756	1.13348e-36
PIGR	-0.526238	9.5186e-37
TMEM173	-0.52739	6.26863e-37
SEC14L6	-0.527923	5.16304e-37
ATP8A1	-0.5282	4.66672e-37
FXYD1	-0.528229	4.61893e-37
MS4A4E	-0.528439	4.27769e-37
TNS1	-0.528495	4.19112e-37
ZFP2	-0.528761	3.80297e-37
COL6A6	-0.528821	3.72143e-37
NKX2-1	-0.529059	3.41145e-37
NICN1	-0.529276	3.15083e-37
HLA-DMA	-0.529342	3.076e-37
CARD8	-0.529441	2.96665e-37
TAPT1	-0.529554	2.8466e-37
CD22	-0.530824	1.78612e-37
RGL1	-0.53109	1.61943e-37
PLEKHH2	-0.531156	1.58042e-37
CYFIP2	-0.531292	1.50341e-37
FAM13B	-0.531526	1.37931e-37
C1ORF116	-0.531937	1.18542e-37
CISH	-0.533336	7.06362e-38
SPN	-0.533673	6.23324e-38
SNX25	-0.535208	3.52103e-38
LRRK2	-0.535326	3.36862e-38
CCDC152	-0.535422	3.25041e-38
RAB44	-0.535466	3.19799e-38
PLAC9	-0.53547	3.19302e-38
ATP1A2	-0.535534	3.11788e-38
NLRP1	-0.535767	2.85744e-38
HSD17B6	-0.536558	2.12527e-38
TMEM243	-0.537149	1.70247e-38
GPRASP1	-0.537316	1.59881e-38
SLIT3	-0.537732	1.36762e-38
TNXB	-0.537925	1.27146e-38
MAPK10	-0.538073	1.20281e-38
MGP	-0.538325	1.09382e-38
VIPR1	-0.53892	8.73694e-39
CARF	-0.539116	8.11219e-39
ST3GAL5	-0.539542	6.90502e-39
FCGRT	-0.539579	6.81109e-39
ADRB2	-0.539729	6.43362e-39
SELP	-0.540323	5.13549e-39
PRCD	-0.541037	3.91606e-39
LRRC36	-0.541156	3.74289e-39
PPM1M	-0.542849	1.96081e-39
FCMR	-0.543546	1.50155e-39
TBX4	-0.543774	1.37535e-39
STARD9	-0.543893	1.31423e-39
ARHGEF6	-0.544098	1.2146e-39
IL16	-0.545836	6.21498e-40
GFRA1	-0.546999	3.95984e-40
KAT2B	-0.548021	2.66208e-40
ASPA	-0.548375	2.31869e-40
B3GNT8	-0.549506	1.49071e-40
MEF2C	-0.549698	1.3825e-40
BTBD9	-0.549793	1.33222e-40
NAPSA	-0.549871	1.29169e-40
PLA2G4F	-0.550002	1.22707e-40
KLHDC1	-0.550523	1.00014e-40
CDKL2	-0.550863	8.75113e-41
GPD1L	-0.550896	8.6385e-41
ABCA10	-0.551341	7.2492e-41
ACKR1	-0.551862	5.90442e-41
TLR2	-0.552139	5.29297e-41
CD1E	-0.552325	4.91737e-41
TESPA1	-0.552823	4.03779e-41
CLK4	-0.553953	2.58007e-41
RNASE1	-0.554186	2.35193e-41
CD83	-0.554313	2.2354e-41
FHL1	-0.554587	2.00439e-41
TCF21	-0.555077	1.64907e-41
ZNF441	-0.556112	1.09062e-41
CASS4	-0.556742	8.47137e-42
A2M	-0.55697	7.73046e-42
PIK3IP1	-0.557106	7.3208e-42
GANC	-0.557776	5.59078e-42
DPEP2	-0.558587	4.03174e-42
SCTR	-0.559949	2.32343e-42
SHROOM4	-0.56157	1.20198e-42
CRY2	-0.56167	1.15416e-42
ABCA3	-0.561939	1.03406e-42
GAB3	-0.563606	5.2261e-43
RASSF5	-0.565076	2.85335e-43
MS4A2	-0.566152	1.82843e-43
JAML	-0.567046	1.26213e-43
ARHGAP31	-0.567671	9.73141e-44
LRP2BP	-0.567853	9.02031e-44
PTGDS	-0.568955	5.69536e-44
BTG2	-0.569061	5.44814e-44
FAM184A	-0.569272	4.98758e-44
ITGA9	-0.569837	3.93552e-44
BTNL9	-0.570372	3.1437e-44
ITGA8	-0.57303	1.02382e-44
MFAP4	-0.575104	4.23521e-45
IL11RA	-0.577178	1.74089e-45
RASGRP2	-0.578111	1.16469e-45
CD1C	-0.578902	8.2751e-46
GGTLC1	-0.579158	7.40717e-46
ABI3BP	-0.579227	7.19068e-46
C1QTNF7	-0.580529	4.08482e-46
RFTN1	-0.581918	2.22925e-46
EFCC1	-0.582817	1.5039e-46
SEPT4	-0.582837	1.49064e-46
DAPK2	-0.583075	1.34295e-46
METTL7A	-0.583596	1.06788e-46
CACNA2D2	-0.583989	8.98317e-47
CD40LG	-0.584208	8.15796e-47
GAPT	-0.584835	6.18515e-47
SELENBP1	-0.585222	5.21266e-47
ATP13A4	-0.586382	3.11785e-47
FAM189A2	-0.588124	1.43505e-47
ACSS1	-0.59057	4.78949e-48
CFAP221	-0.59066	4.59983e-48
CAPN3	-0.591747	2.81568e-48
CYP4B1	-0.595548	4.98499e-49
CTSH	-0.59591	4.22183e-49
DPYSL2	-0.596034	3.98793e-49
FAM117A	-0.59634	3.46624e-49
MAP3K3	-0.596344	3.45902e-49
SUSD2	-0.59766	1.88634e-49
ST6GALNAC6	-0.598218	1.45727e-49
ZNF763	-0.598921	1.05234e-49
N4BP2L1	-0.601666	2.92597e-50
SETDB2	-0.602397	2.07731e-50
VEGFD	-0.604145	9.11634e-51
TMPRSS2	-0.605653	4.46101e-51
CIRBP	-0.606381	3.15513e-51
AC012651.1	-0.610861	3.67204e-52
CD302	-0.613971	8.08213e-53
C16ORF89	-0.61489	5.15104e-53
ABCA8	-0.61565	3.54338e-53
ADGRF5	-0.616536	2.28992e-53
SCN7A	-0.617573	1.37026e-53
SFTA3	-0.618791	7.4818e-54
SYNE1	-0.618884	7.14587e-54
MAMDC2	-0.620237	3.63519e-54
ACOXL	-0.621209	2.23308e-54
ESYT3	-0.621776	1.67916e-54
NFIX	-0.62452	4.19012e-55
ADAMTS8	-0.624731	3.76289e-55
SCN4B	-0.626523	1.50765e-55
SNX30	-0.627369	9.76965e-56
DLC1	-0.628239	6.24575e-56
C7	-0.630139	2.33825e-56
GGA2	-0.631642	1.0695e-56
PHACTR1	-0.633237	4.64248e-57
CGNL1	-0.634381	2.54317e-57
HLF	-0.634836	2.00081e-57
GNG7	-0.63615	9.981e-58
CREBRF	-0.636317	9.13326e-58
CHRDL1	-0.637089	6.06017e-58
INMT	-0.64204	4.23864e-59
ZNF540	-0.644892	8.95092e-60
CBX7	-0.670703	3.14242e-66
ADH1B	-0.68098	5.51947e-69
ANKRD44	-0.694202	1.06147e-72

## Sheet: Table S3
	Primer Names	Primer Sequence （5'to3'）	Fragment length
Forward	ALOX5AP	TGCCCATAAAGTGGAGCACG	105bp
Reverse	ALOX5AP	ACACAGTTCTGGTTGGCAGT
Forward	DOCK4	TGGCTGTGCAGTTCTTAGCA	163bp
Reverse	DOCK4	TGCATTGGAGCCAGTCAAGT
Forward	CCT6A	GGCAGCAGAAGTAGGCGTAT	123bp
Reverse	CCT6A	AGAGAAGACATTCCAGCTCGC
Forward	MS4A1	GGAGGATGTCTTCACTGGTGG	101bp
Reverse	MS4A1	GGCAATGTGGAAGAGCCCAT
Forward	SEC14L4	GCTGCCCATACTGCCCAATG	200bp
Reverse	SEC14L4	AGTCGTAGCCACAAAGACCA
Forward	SNX30	TGGAGAGGTGGCAGAACAAC	116bp
Reverse	SNX30	TGGAATAATCGACTCCCACGC
Forward	β-Actin	GAGAAAATCTGGCACCACACC	177bp
Reverse	β-Actin	GGATAGCACAGCCTGGATAGCAA
